# Supplementary material for: Spatio-temporal heterogeneity of metro ridership under major epidemic conditions
Source: PLoS One. 2025 Jun 17;20(6):e0326114. doi: 10.1371/journal.pone.0326114 (PMC12173233; doi:10.1371/journal.pone.0326114)
Supplement: S1 Data — (XLSX) [file pone.0326114.s001.xlsx]

## Sheet: 基础数据
station_ID	x	y	year	Workplace	Parks	Residential	Educational	Medical	BC	ridership_weekday	ridership_weekend
1	108.814	34.3002	2019	193	6	51	93	39	0.0775758	43181	48213
2	108.832	34.29	2019	146	2	189	98	93	0.0959596	23027	22676
3	108.852	34.2844	2019	157	1	57	44	37	0.113939	16339	16578
4	108.863	34.2792	2019	215	3	60	69	77	0.131515	9647	8409
5	108.874	34.273	2019	183	0	90	99	144	0.148687	22367	23326
6	108.892	34.2694	2019	228	3	111	102	133	0.165455	19046	16499
7	108.91	34.2695	2019	148	1	107	65	136	0.181818	13901	12281
8	108.921	34.2696	2019	451	7	205	65	89	0.197778	20079	16755
9	108.934	34.2697	2019	164	11	222	87	201	0.213333	13541	14190
10	108.947	34.2699	2019	290	15	297	240	274	0.533704	46759	43645
11	108.963	34.2696	2019	297	5	262	169	198	0.3833	48210	55569
12	108.974	34.27	2019	234	14	260	93	114	0.234949	15702	15782
13	108.984	34.2695	2019	195	5	163	60	742	0.226027	37581	36209
14	108.995	34.2698	2019	169	3	460	93	117	0.333367	32615	31931
15	109.013	34.2696	2019	249	6	225	206	453	0.0775758	12185	11593
16	109.03	34.2721	2019	109	2	73	66	59	0.0587879	14602	13733
17	109.044	34.274	2019	22	4	32	32	25	0.039596	14313	13942
18	109.056	34.2755	2019	96	5	64	54	69	0.02	22518	24382
19	109.07	34.2795	2019	178	1	299	92	182	0	37723.4	40148.5
24	108.939	34.3794	2019	47	1	6	4	0	0	53361	66347
25	108.945	34.362	2019	109	0	91	15	16	0.02	13317	12683
26	108.948	34.3524	2019	201	1	160	118	63	0.039596	31122	32636
27	108.947	34.341	2019	203	8	63	63	10	0.303838	30988	32856
28	108.947	34.3298	2019	282	1	418	234	122	0.281818	32057	31875
29	108.947	34.3178	2019	860	4	349	256	152	0.292323	38662	36091
30	108.947	34.3051	2019	420	4	303	180	103	0.302828	27104	23405
31	108.947	34.2922	2019	476	5	637	213	175	0.313333	41727	37716
32	108.947	34.2812	2019	304	3	470	206	96	0.323838	19690	18983
33	108.947	34.261	2019	370	20	867	112	168	0.19367	68531.7	84065.8
34	108.947	34.2482	2019	334	36	562	188	161	0.185387	32240	31245
35	108.947	34.2404	2019	182	4	227	91	105	0.177508	33419.5	29182.8
36	108.947	34.2324	2019	469	5	591	172	53	0.171751	27515	32988
37	108.947	34.2228	2019	189	21	375	240	89	0.278855	85047	113559
38	108.947	34.2126	2019	320	10	399	391	132	0.0959596	23287	22898
39	108.947	34.1981	2019	328	10	527	397	202	0.0775758	43835	40511
40	108.946	34.183	2019	226	2	260	131	99	0.0587879	31508	34785
41	108.945	34.1692	2019	98	1	149	126	133	0.039596	25788	27207
42	108.945	34.158	2019	252	4	334	283	188	0.02	37998	42905
43	108.946	34.1421	2019	120	1	157	169	102	0	35953	52128
44	108.848	34.238	2019	136	1	50	36	33	0	30631	28228
45	108.873	34.2374	2019	118	6	173	198	168	0.02	35003	35614
46	108.887	34.2372	2019	292	6	239	216	111	0.039596	39001	27516
47	108.904	34.2313	2019	1052	3	253	306	119	0.0587879	37581.5	27493.2
48	108.917	34.2257	2019	477	2	445	291	178	0.0775758	39623	36964
49	108.933	34.2227	2019	721	3	532	353	332	0.0959596	34127	34278
50	108.964	34.2234	2019	245	69	288	323	89	0.275118	40228	56600
51	108.977	34.2238	2019	175	14	563	124	96	0.118182	19355	16978
52	108.994	34.2308	2019	153	3	108	114	68	0.110673	27688.3	25519.8
53	108.997	34.2441	2019	109	0	218	234	62	0.112155	19711	19666
54	108.997	34.2511	2019	62	5	67	155	111	0.11963	17609.4	19639.8
55	108.996	34.2607	2019	192	5	238	139	108	0.127508	14091	14896
56	108.996	34.2778	2019	171	3	120	71	111	0.197778	20770	21463
57	108.996	34.2909	2019	386	1	113	72	38	0.181818	12176	10853
58	108.996	34.3049	2019	160	2	139	165	102	0.165455	26213	23320
59	109.013	34.3108	2019	139	139	116	207	99	0.148687	19205	17345
60	109.033	34.3112	2019	62	3	43	54	22	0.131515	7789	7703
61	109.046	34.317	2019	83	1	33	45	14	0.113939	5312	4083
62	109.052	34.3302	2019	8	1	10	6	2	0.0959596	6737	9678
63	109.047	34.3453	2019	23	23	12	7	5	0.0775758	5846	8548
64	109.039	34.3611	2019	421	1	7	10	3	0.0587879	4594	4695
65	109.041	34.3724	2019	0	0	1	0	3	0.039596	530.1	549.25
66	109.043	34.3831	2019	12	12	3	10	2	0.02	2390	3203
67	109.044	34.3956	2019	8	0	2	1	2	0	6042	7568
68	109.013	34.1425	2019	3	0	0	2	2	0	1656	1344
69	108.997	34.1425	2019	30	0	5	5	0	0.02	839	664
70	108.984	34.1425	2019	11	0	9	6	1	0.039596	2011	874
71	108.975	34.1544	2019	140	2	38	19	2	0.0587879	3774	3827
72	108.974	34.1624	2019	96	1	45	45	2	0.0775758	5837	4067
73	108.974	34.1707	2019	23	1	58	51	29	0.0959596	8198	7564
74	108.975	34.1806	2019	54	3	72	104	41	0.113939	11750	10155
75	108.975	34.1973	2019	68	5	106	65	55	0.131515	8209	7677
76	108.971	34.2098	2019	91	140	210	169	37	0.148687	10140	16649
77	108.964	34.2331	2019	375	2	171	238	54	0.09367	10768	9673
78	108.963	34.2412	2019	192	0	152	108	89	0.0994276	15707.5	15443
79	108.963	34.2498	2019	292	39	282	136	124	0.107306	6907	6150
80	108.963	34.2594	2019	474	10	538	174	194	0.115589	16970.6	13714.8
82	108.972	34.2876	2019	64	48	61	49	48	0.0818182	7851	8912
83	108.971	34.2968	2019	45	68	42	25	62	0.0713131	5506	6113
84	108.972	34.3082	2019	236	2	172	103	28	0.0608081	4410	3725
85	108.972	34.3186	2019	151	3	196	117	99	0.050303	14555	14213
86	108.972	34.3265	2019	73	0	57	66	75	0.039798	6678	6259
87	108.972	34.3355	2019	136	1	82	59	35	0.0292929	7781	7747
88	108.961	34.341	2019	121	5	135	133	130	0.0248485	10401	9836
89	108.937	34.341	2019	226	0	158	139	57	0.228485	13244	11195
90	108.93	34.3489	2019	83	1	101	99	61	0.213333	9587	9222
91	108.93	34.359	2019	107	1	57	9	5	0.197778	7120	4387
92	108.93	34.3672	2019	8	1	41	7	0	0.181818	2159	2070
1	108.814	34.3002	2020	345	6	25	127	41	0.0775758	3632	3556
2	108.832	34.29	2020	247	3	108	156	146	0.0959596	6100	6177
3	108.852	34.2844	2020	332	2	55	69	56	0.113939	4378	4202
4	108.863	34.2792	2020	247	2	56	109	86	0.131515	2476	2079
5	108.874	34.273	2020	313	2	67	88	161	0.148687	5580	6283
6	108.892	34.2694	2020	314	4	110	161	150	0.165455	5420	4331
7	108.91	34.2695	2020	335	4	176	122	152	0.181818	3552	3034
8	108.921	34.2696	2020	855	16	168	183	115	0.197778	4842	4052
9	108.934	34.2697	2020	374	53	192	218	203	0.213333	2746	2572
10	108.947	34.2699	2020	522	22	157	340	310	0.533704	7891	6402
11	108.963	34.2696	2020	772	28	177	232	245	0.3833	8955	9150
12	108.974	34.27	2020	427	30	152	134	136	0.234949	3211	3180
13	108.984	34.2695	2020	287	10	139	131	399	0.226027	3315	3220
14	108.995	34.2698	2020	466	2	126	151	131	0.333367	4950	4807
15	109.013	34.2696	2020	231	3	123	194	457	0.0775758	2520	2342
16	109.03	34.2721	2020	183	2	51	108	80	0.0587879	3641	3445
17	109.044	34.274	2020	76	3	36	57	39	0.039596	3536	3119
18	109.056	34.2755	2020	304	19	100	139	88	0.02	5020	4608
19	109.07	34.2795	2020	304	3	114	134	222	0	8002.7	7886.75
20	108.753	34.3202	2020	162	1	34	55	13	0	7026	6517
21	108.763	34.3173	2020	79	7	10	21	3	0.02	601	523
22	108.778	34.3132	2020	11	1	3	4	2	0.039596	2705	2226
23	108.797	34.3073	2020	8	0	11	13	3	0.0587879	1090	865
24	108.939	34.3794	2020	16	1	3	1	0	0	10024	10602
25	108.945	34.362	2020	233	0	40	43	23	0.02	3251	2812
26	108.948	34.3524	2020	423	5	80	241	113	0.039596	6158	5469
27	108.947	34.341	2020	219	20	59	56	24	0.303838	5952	4797
28	108.947	34.3298	2020	710	4	141	348	145	0.281818	5671	5536
29	108.947	34.3178	2020	1647	6	213	387	203	0.292323	7641	6513
30	108.947	34.3051	2020	787	8	196	280	158	0.302828	5743	5219
31	108.947	34.2922	2020	745	16	260	234	229	0.313333	9025	8229
32	108.947	34.2812	2020	433	13	178	222	94	0.323838	4256	3961
33	108.947	34.261	2020	1036	32	258	322	236	0.19367	8393.7	8972.75
34	108.947	34.2482	2020	702	67	250	324	169	0.185387	6497	5924
35	108.947	34.2404	2020	504	23	111	204	138	0.177508	5645.9	4770.25
36	108.947	34.2324	2020	723	10	139	299	54	0.171751	4563	3437
37	108.947	34.2228	2020	598	23	161	538	97	0.278855	11999	15272
38	108.947	34.2126	2020	422	7	168	526	146	0.0959596	3731	3665
39	108.947	34.1981	2020	853	10	206	448	258	0.0775758	8494	7181
40	108.946	34.183	2020	345	2	77	176	84	0.0587879	5324	5486
41	108.945	34.1692	2020	212	2	151	160	167	0.039596	5988	5989
42	108.945	34.158	2020	376	9	215	298	208	0.02	7079	7024
43	108.946	34.1421	2020	178	9	69	176	145	0	5882	6053
44	108.848	34.238	2020	161	2	34	80	40	0	8466	6558
45	108.873	34.2374	2020	411	8	131	300	184	0.02	6958	6461
46	108.887	34.2372	2020	1200	8	179	360	153	0.039596	9150	5712
47	108.904	34.2313	2020	1578	3	208	471	128	0.0587879	8011.4	5307.25
48	108.917	34.2257	2020	963	2	231	388	183	0.0775758	7940	6966
49	108.933	34.2227	2020	945	3	300	569	423	0.0959596	6738	6770
50	108.964	34.2234	2020	300	164	142	360	113	0.275118	5170	5828
51	108.977	34.2238	2020	253	5	118	181	119	0.118182	4351	3713
52	108.994	34.2308	2020	183	15	81	116	108	0.110673	5598	4748.75
53	108.997	34.2441	2020	269	1	115	205	74	0.112155	4118	3238
54	108.997	34.2511	2020	296	16	167	356	112	0.11963	2790.6	2414
55	108.996	34.2607	2020	347	9	141	238	149	0.127508	2978	2631
56	108.996	34.2778	2020	448	8	169	182	140	0.197778	4146	4195
57	108.996	34.2909	2020	696	2	84	70	55	0.181818	2973	2604
58	108.996	34.3049	2020	243	2	102	225	123	0.165455	6267	5378
59	109.013	34.3108	2020	259	1	89	277	145	0.148687	4694	4223
60	109.033	34.3112	2020	92	11	34	61	33	0.131515	1957	1882
61	109.046	34.317	2020	98	3	28	27	20	0.113939	1150	846
62	109.052	34.3302	2020	11	2	15	9	2	0.0959596	1707	1684
63	109.047	34.3453	2020	18	0	8	6	5	0.0775758	1002	1807
64	109.039	34.3611	2020	943	1	13	8	4	0.0587879	980	1077
65	109.041	34.3724	2020	35	0	1	1	1	0.039596	384.4	399.5
66	109.043	34.3831	2020	22	0	7	22	10	0.02	736	825
67	109.044	34.3956	2020	15	0	6	0	3	0	1646	1798
68	109.013	34.1425	2020	14	0	0	1	1	0	891	730
69	108.997	34.1425	2020	20	0	7	4	0	0.02	375	282.5
70	108.984	34.1425	2020	20	0	12	10	0	0.039596	774	344
71	108.975	34.1544	2020	167	1	42	33	12	0.0587879	1950	1260
72	108.974	34.1624	2020	193	0	50	30	5	0.0775758	2065	1163
73	108.974	34.1707	2020	52	3	22	77	46	0.0959596	2405	2143
74	108.975	34.1806	2020	93	4	67	164	89	0.113939	3570	2937
75	108.975	34.1973	2020	124	61	72	106	73	0.131515	2009	1651
76	108.971	34.2098	2020	130	171	94	199	44	0.148687	1785	1959
77	108.964	34.2331	2020	581	0	87	255	67	0.09367	2553	2496
78	108.963	34.2412	2020	342	0	78	180	85	0.0994276	3379.5	2890.5
79	108.963	34.2498	2020	446	22	187	153	140	0.107306	2032	1572
80	108.963	34.2594	2020	802	33	275	266	233	0.115589	4445.9	3177
82	108.972	34.2876	2020	149	46	55	135	63	0.0818182	2273	2255
83	108.971	34.2968	2020	181	60	53	79	85	0.0713131	1507	1431
84	108.972	34.3082	2020	314	6	86	76	42	0.0608081	1322	1130
85	108.972	34.3186	2020	312	2	85	186	132	0.050303	4255	4048
86	108.972	34.3265	2020	177	3	39	66	98	0.039798	2005	1807
87	108.972	34.3355	2020	319	4	51	58	59	0.0292929	2174	2106
88	108.961	34.341	2020	215	4	90	154	173	0.0248485	3034	2591
89	108.937	34.341	2020	540	2	104	181	98	0.228485	3556	2750
90	108.93	34.3489	2020	228	0	57	199	90	0.213333	2053	1789
91	108.93	34.359	2020	196	1	43	30	8	0.197778	2190	1439
92	108.93	34.3672	2020	20	0	9	0	2	0.181818	770	686
160	108.761	34.439	2020	101	1	40	137	16	0	2531	2273
161	108.799	34.4291	2020	316	6	123	250	79	0.039596	209.5	191.5
162	108.8	34.4192	2020	393	6	159	241	150	0.0587879	466	338
163	108.797	34.39	2020	389	2	125	174	83	0.0775758	279.5	274.5
164	108.829	34.3899	2020	459	4	164	219	200	0.0959596	228	255
165	108.848	34.3979	2020	470	15	182	418	132	0.113939	272	227
166	108.872	34.4056	2020	725	6	88	363	61	0.131515	359	353.5
167	108.923	34.3924	2020	15	2	4	3	2	0.148687	280	216
1	108.814	34.3002	2021	217	4	16	103	55	0.0512556	10876	9696
2	108.832	34.29	2021	177	1	62	99	94	0.0636395	22230	23118
3	108.852	34.2844	2021	294	1	33	66	68	0.0758514	16247	15275
4	108.863	34.2792	2021	183	2	34	56	87	0.0878913	7926	6939
5	108.874	34.273	2021	190	4	42	48	99	0.0997592	19660	19163
6	108.892	34.2694	2021	260	2	75	99	113	0.111455	18272	15139
7	108.91	34.2695	2021	307	1	124	110	135	0.122979	13374	11861
8	108.921	34.2696	2021	456	29	105	95	124	0.134331	20163	16716
9	108.934	34.2697	2021	347	37	127	139	148	0.145511	14138	14493
10	108.947	34.2699	2021	367	18	80	155	135	0.485652	43045	38458
11	108.963	34.2696	2021	448	26	91	154	165	0.331112	44751	47208
12	108.974	34.27	2021	309	11	113	108	119	0.227526	15435	15035
13	108.984	34.2695	2021	241	6	96	96	147	0.222065	36766	36472
14	108.995	34.2698	2021	228	1	63	117	87	0.359233	30539	28895
15	109.013	34.2696	2021	110	3	48	53	141	0.208978	11714	9991
16	109.03	34.2721	2021	116	0	33	84	80	0.19883	20532	18902
17	109.044	34.274	2021	103	13	27	54	48	0.18851	18178	16864
18	109.056	34.2755	2021	301	9	92	99	131	0.178019	24322	23870
19	109.07	34.2795	2021	147	3	45	64	65	0.167355	36000	37895
20	108.753	34.3202	2021	0	0	0	0	0	0	26871	31861
21	108.763	34.3173	2021	0	0	0	0	0	0.0130719	2686	2361
22	108.778	34.3132	2021	0	0	0	0	0	0.0259718	9758	8807
23	108.797	34.3073	2021	91	3	10	18	7	0.0386997	3681	2845
24	108.939	34.3794	2021	23	1	6	6	6	0	49718	55771
25	108.945	34.362	2021	61	0	15	31	24	0.0130719	13017	11689
26	108.948	34.3524	2021	215	4	47	146	101	0.0259718	28827	27314
27	108.947	34.341	2021	155	3	32	63	75	0.209709	27693	27260
28	108.947	34.3298	2021	436	3	66	180	109	0.204893	28118	26857
29	108.947	34.3178	2021	562	4	100	229	111	0.213923	35153	29935
30	108.947	34.3051	2021	472	38	98	197	119	0.222953	27494	23238
31	108.947	34.2922	2021	329	56	109	139	135	0.231983	38959	34543
32	108.947	34.2812	2021	254	11	107	110	58	0.241013	18490	16699
33	108.947	34.261	2021	508	23	177	167	136	0.28288	54040.5	69253.2
34	108.947	34.2482	2021	414	42	143	226	130	0.281791	28132	28741
35	108.947	34.2404	2021	282	0	71	128	76	0.304595	30557	27298
36	108.947	34.2324	2021	345	6	69	230	42	0.0606868	22124	19295
37	108.947	34.2228	2021	262	6	85	275	96	0.223871	69564	103472
38	108.947	34.2126	2021	209	6	116	186	113	0.0636395	21629	20788
39	108.947	34.1981	2021	519	30	90	200	106	0.0512556	37532	32080
40	108.946	34.183	2021	169	1	20	64	28	0.0386997	23557	25278
41	108.945	34.1692	2021	150	3	120	124	137	0.0259718	22544	22494
42	108.945	34.158	2021	243	9	109	132	129	0.0130719	31476	34070
43	108.946	34.1421	2021	106	20	38	86	63	0	36325	46445
44	108.848	34.238	2021	39	3	16	54	36	0	25054	21141
45	108.873	34.2374	2021	328	7	82	179	193	0.0130719	27218	27635
46	108.887	34.2372	2021	778	6	85	259	86	0.0259718	32175	22074
47	108.904	34.2313	2021	533	1	101	267	126	0.21775	32171	22871
48	108.917	34.2257	2021	455	3	160	163	141	0.126935	31474	27412
49	108.933	34.2227	2021	374	6	136	326	185	0.133729	35018	35706
50	108.964	34.2234	2021	155	77	56	104	57	0.232298	36565	48085
51	108.977	34.2238	2021	109	8	47	93	80	0.13499	18434	15995
52	108.994	34.2308	2021	121	1	44	67	46	0.164201	18807	23723
53	108.997	34.2441	2021	175	3	62	97	81	0.128927	19250	18280
54	108.997	34.2511	2021	198	2	83	162	133	0.129845	14637	14491.8
55	108.996	34.2607	2021	174	6	81	153	88	0.130991	14366	14861
56	108.996	34.2778	2021	299	2	129	155	135	0.134331	20953	21686
57	108.996	34.2909	2021	310	3	53	29	55	0.122979	12217	10622
58	108.996	34.3049	2021	231	2	51	159	121	0.111455	26937	23069
59	109.013	34.3108	2021	182	0	37	111	99	0.0997592	20966	17826
60	109.033	34.3112	2021	65	5	17	40	31	0.0878913	8093	7667
61	109.046	34.317	2021	72	6	5	8	2	0.0758514	5056	3718
62	109.052	34.3302	2021	15	9	14	10	3	0.0636395	6957	9109
63	109.047	34.3453	2021	64	0	7	8	11	0.0512556	5196	8816
64	109.039	34.3611	2021	1105	1	6	4	4	0.0386997	6499	6096
65	109.041	34.3724	2021	215	0	2	4	2	0.0259718	1500.6	1647.5
66	109.043	34.3831	2021	28	1	4	22	24	0.0130719	3247	3490
67	109.044	34.3956	2021	9	0	8	1	1	0	6759	7280
68	109.013	34.1425	2021	14	1	1	1	1	0	3413	2497
69	108.997	34.1425	2021	13	1	6	3	0	0.0130719	1478	926
70	108.984	34.1425	2021	48	1	7	6	0	0.0259718	2916	1339
71	108.975	34.1544	2021	116	5	21	29	12	0.0386997	7652	5473
72	108.974	34.1624	2021	174	0	27	32	8	0.0512556	8619	4856
73	108.974	34.1707	2021	39	3	14	51	34	0.0636395	10202	8910
74	108.975	34.1806	2021	55	9	31	138	82	0.0758514	18809	15353
75	108.975	34.1973	2021	104	59	41	68	54	0.0878913	10238	8201
76	108.971	34.2098	2021	79	73	20	94	35	0.0997592	11977	15816
77	108.964	34.2331	2021	310	5	53	87	42	0.0400757	12809	9817
78	108.963	34.2412	2021	127	0	33	58	23	0.0860136	19220	18250
79	108.963	34.2498	2021	312	15	110	109	120	0.0749484	9245	7728
80	108.963	34.2594	2021	467	28	167	127	163	0.0759804	22205.9	17147.8
82	108.972	34.2876	2021	170	23	41	72	44	0.0592965	12142	12005
83	108.971	34.2968	2021	96	9	45	64	78	0.0502666	7025	6716
84	108.972	34.3082	2021	226	8	35	75	78	0.0412367	6821	5393
85	108.972	34.3186	2021	247	1	39	121	104	0.0322067	21059	19544
86	108.972	34.3265	2021	78	4	30	37	70	0.0231768	8347	7047
87	108.972	34.3355	2021	89	2	25	24	31	0.0141469	8874	7973
88	108.961	34.341	2021	166	2	47	76	93	0.0105779	13614	11700
89	108.937	34.341	2021	324	6	47	121	75	0.156519	17715	13989
90	108.93	34.3489	2021	319	0	36	155	100	0.145511	12080	10723
91	108.93	34.359	2021	323	0	37	77	32	0.134331	9586	5876
92	108.93	34.3672	2021	84	1	15	7	4	0.122979	4207	4519
94	109.027	34.2195	2021	66	3	6	22	6	0	3499	3179
95	109.014	34.2151	2021	216	0	22	71	33	0.0130719	12783	10183
96	109.002	34.2188	2021	98	9	37	119	61	0.0259718	6177	5447
97	108.989	34.2383	2021	106	22	38	116	34	0.0223742	5957	7353
98	108.974	34.2413	2021	227	5	138	231	74	0.0255131	8795	8202
99	108.955	34.2412	2021	339	0	65	113	76	0.0160532	6309	5568
100	108.933	34.2412	2021	266	6	94	98	63	0.232198	12549	11137
101	108.923	34.2411	2021	355	15	154	236	162	0.225404	9852	10835
102	108.91	34.2409	2021	155	2	68	200	52	0.290162	14549	11914
103	108.9	34.2462	2021	720	10	91	147	90	0.208978	7344	6059
104	108.888	34.2523	2021	260	14	88	101	102	0.19883	8059	6356
105	108.872	34.2524	2021	157	3	95	131	122	0.18851	10727	10096
106	108.853	34.2524	2021	63	2	17	71	50	0.178019	3500	3211
107	108.834	34.2524	2021	132	3	9	13	24	0.167355	3910	3797
108	108.825	34.2525	2021	149	1	18	79	49	0.156519	7978	9267
109	108.806	34.2452	2021	66	0	10	6	1	0.145511	1492	1366
110	108.791	34.2448	2021	27	1	8	11	9	0.134331	624	603
111	108.77	34.2449	2021	60	4	0	2	6	0.122979	1740	1206
112	108.759	34.2449	2021	24	0	3	2	1	0.111455	470.5	462
113	108.749	34.2449	2021	12	2	4	0	2	0.0997592	801	823
114	108.727	34.2406	2021	15	2	4	2	0	0.0878913	1005	1252
115	108.718	34.2409	2021	9	1	3	1	3	0.0758514	565	599
116	108.711	34.2609	2021	4	2	1	3	0	0.0636395	544	505
117	108.701	34.2687	2021	6	2	2	0	0	0.0512556	701	625
118	108.691	34.2687	2021	1	0	0	0	0	0.0386997	465	481.5
119	108.68	34.2686	2021	0	0	0	0	0	0.0259718	962	953
120	108.667	34.258	2021	0	0	0	0	0	0.0130719	1124	1186
121	108.657	34.2497	2021	3	0	7	13	1	0	2704	3897
122	108.839	34.1454	2021	13	1	5	6	21	0	5389	4338
123	108.845	34.1509	2021	22	1	7	19	8	0.0130719	2662	2198
124	108.847	34.1599	2021	192	1	24	33	18	0.0259718	4552	3945
125	108.847	34.1705	2021	121	2	11	25	14	0.0386997	8214	7244
126	108.847	34.1809	2021	85	1	36	40	55	0.0512556	2902	2886
127	108.857	34.1939	2021	299	0	46	76	32	0.0636395	9623	8363
128	108.87	34.1938	2021	470	1	56	97	46	0.0758514	12510	7314
129	108.885	34.1938	2021	808	1	38	81	25	0.0878913	17519	6809
130	108.89	34.203	2021	163	3	58	81	100	0.0997592	4693	3923
131	108.892	34.2122	2021	495	8	52	190	112	0.111455	12511	8030
132	108.899	34.2234	2021	182	5	73	158	135	0.122979	8643	6930
146	109.097	34.2753	2021	35	4	0	12	9	0.156519	794	674
147	109.115	34.2807	2021	78	5	14	10	5	0.145511	3105	2698
148	109.118	34.2967	2021	79	2	14	37	27	0.134331	3708	3859
149	109.118	34.3168	2021	105	0	16	47	48	0.122979	2172	3127
150	109.132	34.3339	2021	22	1	1	7	4	0.111455	1050	1550
151	109.15	34.3443	2021	6	1	0	0	1	0.0997592	499.5	575
152	109.167	34.3547	2021	6	2	8	2	1	0.0878913	818	952
153	109.178	34.3653	2021	31	7	8	37	5	0.0758514	2475	4239
154	109.189	34.3701	2021	85	2	15	77	35	0.0636395	3484	6015
155	109.201	34.3705	2021	188	9	55	127	105	0.0512556	3513	4286
156	109.213	34.3665	2021	169	123	25	91	56	0.0386997	5544	7309
157	109.222	34.3779	2021	257	2	62	118	118	0.0259718	4460	5626
158	109.228	34.3869	2021	161	2	30	95	74	0.0130719	3466	3852
159	109.236	34.396	2021	59	2	0	4	11	0	2244	3292
160	108.761	34.439	2021	0	0	0	0	0	0	7821	8089
161	108.799	34.4291	2021	0	0	0	0	0	0.0259718	363.5	319
162	108.8	34.4192	2021	0	0	0	0	0	0.0386997	929	650
163	108.797	34.39	2021	0	0	0	0	0	0.0512556	481.5	466.5
164	108.829	34.3899	2021	0	0	0	0	0	0.0636395	679	663
165	108.848	34.3979	2021	0	0	0	0	0	0.0758514	571	431.5
166	108.872	34.4056	2021	0	0	0	0	0	0.0878913	737	631
167	108.923	34.3924	2021	25	2	4	6	2	0.0997592	523	438.5
1	108.814	34.3002	2022	240	5	38	79	32	0.0490566	10678	8224
2	108.832	34.29	2022	163	2	240	129	150	0.0609277	21677	18279
3	108.852	34.2844	2022	262	1	64	70	68	0.0726415	16220	12856
4	108.863	34.2792	2022	189	2	39	67	81	0.0841981	7968	5844
5	108.874	34.273	2022	229	2	71	34	135	0.0955975	17517	16513
6	108.892	34.2694	2022	232	2	100	96	109	0.10684	17320	11928
7	108.91	34.2695	2022	196	3	130	63	101	0.117925	13211	10348
8	108.921	34.2696	2022	388	9	156	78	53	0.128852	18923	13252
9	108.934	34.2697	2022	192	18	225	64	115	0.139623	13593	10551
10	108.947	34.2699	2022	281	43	386	184	205	0.411091	40629	27882
11	108.963	34.2696	2022	356	22	475	138	157	0.275308	35028	32561
12	108.974	34.27	2022	226	16	116	79	95	0.194562	15319	11832
13	108.984	34.2695	2022	154	6	237	69	142	0.189747	35250	25121
14	108.995	34.2698	2022	274	3	206	80	108	0.338836	27111	20863
15	109.013	34.2696	2022	136	2	86	120	150	0.200943	10009	6287
16	109.03	34.2721	2022	105	1	65	80	78	0.191116	15191	11006
17	109.044	34.274	2022	47	1	36	35	34	0.181132	16201	12394
18	109.056	34.2755	2022	159	13	113	53	57	0.170991	21149	17948
19	109.07	34.2795	2022	147	4	273	77	159	0.160692	33382	30912
20	108.753	34.3202	2022	53	2	30	15	33	0	23933	24926
21	108.763	34.3173	2022	95	2	14	19	9	0.0125	3239	2688
22	108.778	34.3132	2022	86	1	36	72	53	0.0248428	10476	7680
23	108.797	34.3073	2022	27	1	16	10	11	0.0370283	4982	3618
24	108.939	34.3794	2022	16	3	5	4	1	0.150531	36788	47459
25	108.945	34.362	2022	214	0	105	40	37	0.147307	11745	8798
26	108.948	34.3524	2022	238	4	119	188	127	0.155719	28767	22444
27	108.947	34.341	2022	188	5	54	69	32	0.225662	26548	16414
28	108.947	34.3298	2022	375	3	299	204	144	0.205523	25735	19948
29	108.947	34.3178	2022	694	4	291	211	128	0.212205	32574	22988
30	108.947	34.3051	2022	451	9	342	188	135	0.219045	27250	19107
31	108.947	34.2922	2022	465	19	599	146	206	0.226042	38348	29272
32	108.947	34.2812	2022	248	15	296	111	67	0.233196	19959	19274
33	108.947	34.261	2022	333	16	817	132	94	0.306695	48257	44776
34	108.947	34.2482	2022	300	49	591	159	121	0.277247	24715	19492
35	108.947	34.2404	2022	223	3	524	140	77	0.294936	33088	24709
36	108.947	34.2324	2022	318	8	357	150	43	0.0539112	20661	14032
37	108.947	34.2228	2022	240	6	351	280	73	0.206342	64008	63088
38	108.947	34.2126	2022	226	8	270	204	114	0.0609277	19893	15272
39	108.947	34.1981	2022	491	34	381	285	205	0.0490566	35654	25226
40	108.946	34.183	2022	213	3	88	80	57	0.0370283	19249	12354
41	108.945	34.1692	2022	105	2	163	88	134	0.0248428	22841	19488
42	108.945	34.158	2022	248	9	290	174	201	0.0125	28956	27997
43	108.946	34.1421	2022	124	8	107	116	125	0	30113	37506
44	108.848	34.238	2022	91	2	29	57	53	0	23191	14949
45	108.873	34.2374	2022	188	8	196	159	164	0.0125	24079	20532
46	108.887	34.2372	2022	525	6	193	236	149	0.0248428	29018	15623
47	108.904	34.2313	2022	528	5	218	248	97	0.206761	30136	17072
48	108.917	34.2257	2022	442	2	280	188	135	0.118986	30403	21858
49	108.933	34.2227	2022	381	2	494	332	283	0.125747	35608	28517
50	108.964	34.2234	2022	190	59	337	162	89	0.221181	26300	20827
51	108.977	34.2238	2022	128	3	172	92	100	0.132246	17593	12316
52	108.994	34.2308	2022	96	6	78	41	57	0.161904	16990	12900
53	108.997	34.2441	2022	92	2	102	85	38	0.129868	18041	12887
54	108.997	34.2511	2022	47	1	41	101	46	0.131243	13191.2	9304.75
55	108.996	34.2607	2022	156	7	130	114	121	0.132894	13323	9853
56	108.996	34.2778	2022	237	2	181	137	128	0.133274	20108	16020
57	108.996	34.2909	2022	301	3	63	44	55	0.124548	11453	8418
58	108.996	34.3049	2022	159	2	95	141	124	0.116136	25901	17590
59	109.013	34.3108	2022	162	1	112	161	140	0.107947	20807	14484
60	109.033	34.3112	2022	55	6	27	38	28	0.100269	7515	5291
61	109.046	34.317	2022	66	6	14	21	17	0.0929573	5179	3216
62	109.052	34.3302	2022	23	6	25	11	3	0.0858032	6453	7402
63	109.047	34.3453	2022	20	0	13	9	9	0.0788063	5162	6315
64	109.039	34.3611	2022	942	1	40	4	3	0.0719667	3894	3051
65	109.041	34.3724	2022	23	3	5	1	0	0.0858425	1841	1583
66	109.043	34.3831	2022	33	0	10	18	13	0.0125	2366	2371
67	109.044	34.3956	2022	5	0	7	3	1	0	6838	6512
68	109.013	34.1425	2022	12	0	1	0	1	0	3178	2128
69	108.997	34.1425	2022	27	2	9	4	0	0.0125	2410	1017
70	108.984	34.1425	2022	28	0	13	5	2	0.0248428	3140	1123
71	108.975	34.1544	2022	203	1	40	34	14	0.0370283	8181	4441
72	108.974	34.1624	2022	151	0	32	26	7	0.0490566	9155	4095
73	108.974	34.1707	2022	19	2	19	45	37	0.0609277	10768	7602
74	108.975	34.1806	2022	103	3	84	151	100	0.0726415	21955	13866
75	108.975	34.1973	2022	62	43	68	51	64	0.0841981	10215	6124
76	108.971	34.2098	2022	61	92	104	126	42	0.0955975	9999	8385
77	108.964	34.2331	2022	317	0	89	96	45	0.0422366	11447	7231
78	108.963	34.2412	2022	211	1	106	79	46	0.0832547	19048	14481
79	108.963	34.2498	2022	234	17	156	108	109	0.0742925	9954	7602
80	108.963	34.2594	2022	369	21	392	114	153	0.130608	22157.8	13944.8
82	108.972	34.2876	2022	112	22	74	82	56	0.048336	11919	9932
83	108.971	34.2968	2022	94	40	50	44	52	0.0408281	6489	5245
84	108.972	34.3082	2022	242	9	73	69	41	0.033674	8131	5353
85	108.972	34.3186	2022	205	2	200	126	166	0.0266771	20305	15191
86	108.972	34.3265	2022	79	3	26	35	65	0.0198375	9374	6612
87	108.972	34.3355	2022	104	2	58	47	46	0.0149175	9261	6617
88	108.961	34.341	2022	162	3	94	80	145	0.0174725	13208	9917
89	108.937	34.341	2022	311	0	116	141	121	0.0490566	17568	11029
90	108.93	34.3489	2022	180	1	65	125	65	0.0370283	11875	8056
91	108.93	34.359	2022	157	1	45	20	9	0.0248428	10967	5780
92	108.93	34.3672	2022	21	1	15	3	3	0.0125	4541	3252
94	109.027	34.2195	2022	60	0	8	13	5	0	4090	3024
95	109.014	34.2151	2022	219	1	32	118	47	0.0125	15013	8818
96	109.002	34.2188	2022	100	10	94	139	66	0.0248428	7917	4880
97	108.989	34.2383	2022	105	9	117	133	53	0.0212657	7841	6073
98	108.974	34.2413	2022	221	5	167	145	111	0.023978	10923	7942
99	108.955	34.2412	2022	182	0	143	105	66	0.0115959	7648	5254
100	108.933	34.2412	2022	237	3	389	133	130	0.229127	15162	10732
101	108.923	34.2411	2022	231	20	217	259	135	0.222366	12915	10347
102	108.91	34.2409	2022	236	3	113	171	46	0.281014	17327	10406
103	108.9	34.2462	2022	417	10	134	100	93	0.200943	9308	5715
104	108.888	34.2523	2022	186	7	139	130	127	0.191116	10782	6649
105	108.872	34.2524	2022	119	5	140	144	142	0.181132	13731	10135
106	108.853	34.2524	2022	114	2	32	47	42	0.170991	5153	3740
107	108.834	34.2524	2022	101	1	34	20	29	0.160692	4065	3117
108	108.825	34.2525	2022	104	4	55	96	66	0.150236	9954	9301
109	108.806	34.2452	2022	22	0	2	2	1	0.139623	1684	1253
110	108.791	34.2448	2022	57	1	6	8	5	0.128852	676	571
111	108.77	34.2449	2022	35	3	4	2	6	0.117925	3205	1791
112	108.759	34.2449	2022	13	1	0	1	3	0.10684	542	485.5
113	108.749	34.2449	2022	10	3	3	0	0	0.0955975	1006	933
114	108.727	34.2406	2022	12	2	9	4	1	0.0841981	1292	1121
115	108.718	34.2409	2022	16	0	1	13	11	0.0726415	685	700
116	108.711	34.2609	2022	5	3	2	1	0	0.0609277	1126	824
117	108.701	34.2687	2022	5	6	5	0	0	0.0490566	827	699
118	108.691	34.2687	2022	4	2	6	1	0	0.0370283	690	640
119	108.68	34.2686	2022	23	1	2	5	8	0.0248428	1153	1055
120	108.667	34.258	2022	8	1	22	17	2	0.0125	1460	1347
121	108.657	34.2497	2022	4	0	12	20	1	0	2537	2848
122	108.839	34.1454	2022	8	1	6	3	20	0	7440	5779
123	108.845	34.1509	2022	22	1	19	15	8	0.0125	2924	2245
124	108.847	34.1599	2022	122	0	37	19	16	0.0248428	5121	3533
125	108.847	34.1705	2022	114	1	65	21	37	0.0370283	10374	7218
126	108.847	34.1809	2022	58	1	73	23	17	0.0490566	4650	3331
127	108.857	34.1939	2022	341	0	108	103	61	0.0609277	12424	7188
128	108.87	34.1938	2022	336	1	76	100	67	0.0726415	14921	6002
129	108.885	34.1938	2022	830	0	99	105	39	0.0841981	23099	6658
130	108.89	34.203	2022	153	5	50	63	74	0.0955975	6483	4087
131	108.892	34.2122	2022	505	10	178	154	106	0.10684	15760	8454
132	108.899	34.2234	2022	179	3	176	128	123	0.117925	10650	6444
146	109.097	34.2753	2022	58	3	5	16	10	0.150236	1238	1025
147	109.115	34.2807	2022	71	7	13	10	7	0.139623	3872	2693
148	109.118	34.2967	2022	74	0	29	46	45	0.128852	4127	3429
149	109.118	34.3168	2022	96	0	26	41	43	0.117925	2371	2525
150	109.132	34.3339	2022	58	2	7	9	4	0.10684	1073	1478
151	109.15	34.3443	2022	28	0	2	1	1	0.0955975	603	543
152	109.167	34.3547	2022	11	3	7	10	2	0.0841981	806	744
153	109.178	34.3653	2022	29	6	20	16	10	0.0726415	2300	3446
154	109.189	34.3701	2022	51	3	110	79	23	0.0609277	2817	2753
155	109.201	34.3705	2022	105	4	104	104	62	0.0490566	3345	3272
156	109.213	34.3665	2022	183	78	127	135	112	0.0370283	4392	4405
157	109.222	34.3779	2022	230	2	167	149	169	0.0248428	4264	4479
158	109.228	34.3869	2022	135	1	79	117	102	0.0125	3596	3228
159	109.236	34.396	2022	68	0	8	12	7	0	1892	2425
160	108.761	34.439	2022	41	0	37	1	10	0	6980	7571
161	108.799	34.4291	2022	5	0	4	4	0	0.0125	720	622
162	108.8	34.4192	2022	6	1	11	3	0	0.0248428	1432	1121
163	108.797	34.39	2022	8	0	4	3	0	0.0370283	630	564
164	108.829	34.3899	2022	24	1	6	13	6	0.0490566	1048	942
165	108.848	34.3979	2022	46	0	15	9	6	0.0609277	860	624
166	108.872	34.4056	2022	5	0	2	1	1	0.0726415	1154	1144
167	108.923	34.3924	2022	16	2	7	6	4	0.0841981	805	582
168	108.951	34.3813	2022	20	0	296	11	15	0.0577634	2363	1871
169	108.983	34.3735	2022	381	2	33	145	29	0.051022	2882	5196
170	108.996	34.3717	2022	76	1	83	36	50	0.0458137	3513	3072
171	109.021	34.3735	2022	14	6	12	2	4	0.0421056	928	807
172	109.054	34.3697	2022	800	0	6	8	5	0.0248428	424	345.5
173	109.067	34.3678	2022	86	2	25	6	5	0.0125	2093	1380
174	109.078	34.3666	2022	29	0	2	7	2	0	634	587
1	108.814	34.3002	2023	219	6	420	60	40	0.0228727	9717	9160
2	108.832	34.29	2023	161	5	754	106	136	0.027367	20442	21666
3	108.852	34.2844	2023	283	2	335	46	66	0.0335865	15655	15212
4	108.863	34.2792	2023	235	5	336	47	73	0.0411144	8086	7105
5	108.874	34.273	2023	240	3	285	28	127	0.0487767	16589	17357
6	108.892	34.2694	2023	249	3	430	62	110	0.0565735	16367	14339
7	108.91	34.2695	2023	213	3	465	45	108	0.0645046	11891	10761
8	108.921	34.2696	2023	408	48	356	49	56	0.0735784	17891	22670
9	108.934	34.2697	2023	220	22	531	46	112	0.0837277	15100	19999
10	108.947	34.2699	2023	328	43	642	137	225	0.350563	39832	36137
11	108.963	34.2696	2023	425	44	746	66	153	0.245771	28778	33572
12	108.974	34.27	2023	213	18	371	55	89	0.163849	14351	15357
13	108.984	34.2695	2023	185	10	540	44	212	0.160472	37613	41128
14	108.995	34.2698	2023	287	5	511	58	119	0.320717	26060	25463
15	109.013	34.2696	2023	152	11	437	98	116	0.202623	8700	8160
16	109.03	34.2721	2023	107	1	291	51	72	0.194826	13427	12326
17	109.044	34.274	2023	50	2	204	29	37	0.187164	14214	13586
18	109.056	34.2755	2023	153	15	333	36	96	0.179636	16753	23275
19	109.07	34.2795	2023	133	5	606	51	191	0.193348	36943	41646
20	108.753	34.3202	2023	42	1	103	11	24	0.0353072	25159	34661
21	108.763	34.3173	2023	115	2	44	10	6	0.025158	3373	3340
22	108.778	34.3132	2023	97	3	167	54	45	0.019344	10919	9813
23	108.797	34.3073	2023	28	1	92	6	11	0.0197361	5741	4811
24	108.939	34.3794	2023	22	3	12	4	3	0.13604	48723	61807
25	108.945	34.362	2023	228	0	249	29	30	0.134158	10606	9831
26	108.948	34.3524	2023	275	6	423	139	116	0.142223	28437	27347
27	108.947	34.341	2023	212	17	161	47	32	0.207864	26071	28561
28	108.947	34.3298	2023	385	4	640	139	101	0.19152	26009	24140
29	108.947	34.3178	2023	678	3	857	119	136	0.198107	32026	26711
30	108.947	34.3051	2023	432	12	748	122	133	0.204828	27169	22333
31	108.947	34.2922	2023	417	19	1125	95	193	0.211684	38947	37515
32	108.947	34.2812	2023	242	13	588	78	72	0.218674	18279	18856
33	108.947	34.261	2023	384	27	1017	68	89	0.312264	61997	99565
34	108.947	34.2482	2023	298	62	942	72	112	0.158242	27882	35734
35	108.947	34.2404	2023	223	25	758	76	89	0.172659	35848	39009
36	108.947	34.2324	2023	351	10	650	95	39	0.045117	20747	20642
37	108.947	34.2228	2023	236	36	584	196	69	0.195716	70803	113026
38	108.947	34.2126	2023	256	10	744	135	97	0.0564592	21246	20532
39	108.947	34.1981	2023	492	25	774	168	207	0.0454362	36942	34111
40	108.946	34.183	2023	209	2	246	49	66	0.0342788	21410	24020
41	108.945	34.1692	2023	110	0	649	56	132	0.022987	22797	23545
42	108.945	34.158	2023	246	7	793	130	187	0.0115607	29158	33347
43	108.946	34.1421	2023	116	21	339	95	123	0	38443	59269
44	108.848	34.238	2023	102	2	137	43	55	0	23393	18829
45	108.873	34.2374	2023	193	8	615	133	185	0.0115607	26790	28870
46	108.887	34.2372	2023	584	8	562	170	153	0.022987	26727	17029
47	108.904	34.2313	2023	634	8	550	157	88	0.193408	29814	21488
48	108.917	34.2257	2023	442	3	836	127	133	0.115609	28634	26438
49	108.933	34.2227	2023	488	7	1253	216	274	0.121792	37859	41799
50	108.964	34.2234	2023	219	138	710	79	94	0.215997	38053	59758
51	108.977	34.2238	2023	165	10	596	70	101	0.139895	17368	16609
52	108.994	34.2308	2023	121	27	275	23	64	0.169923	17015	19420
53	108.997	34.2441	2023	81	1	297	68	32	0.150043	15456	14124
54	108.997	34.2511	2023	63	3	183	54	37	0.195108	11985	12182
55	108.996	34.2607	2023	170	12	446	76	116	0.130453	11922	12728
56	108.996	34.2778	2023	272	4	654	91	107	0.129318	19331	20236
57	108.996	34.2909	2023	282	3	290	34	56	0.120984	11316	10018
58	108.996	34.3049	2023	191	5	507	99	128	0.112918	25926	22514
59	109.013	34.3108	2023	163	2	764	149	131	0.105043	20534	17734
60	109.033	34.3112	2023	64	18	210	29	28	0.097605	7573	6958
61	109.046	34.317	2023	62	5	101	14	18	0.0904804	5033	4313
62	109.052	34.3302	2023	22	12	131	9	2	0.0834902	7198	13534
63	109.047	34.3453	2023	15	1	80	11	10	0.0766344	5830	10170
64	109.039	34.3611	2023	954	1	192	3	4	0.0699131	3989	3812
65	109.041	34.3724	2023	29	4	20	2		0.0802303	2324	1997
66	109.043	34.3831	2023	32	0	70	22	14	0.0115607	3069	3460
67	109.044	34.3956	2023	11	0	24	3	3	0	8317	9375
68	109.013	34.1425	2023	13	0	3	0		0	2883	2246
69	108.997	34.1425	2023	36	4	15	3		0.0115607	2674	1126
70	108.984	34.1425	2023	37	0	37	7	3	0.022987	3145	1373
71	108.975	34.1544	2023	228	7	141	32	18	0.0342788	9037	5686
72	108.974	34.1624	2023	157	0	166	16	6	0.0454362	8858	4920
73	108.974	34.1707	2023	27	2	183	35	42	0.0564592	10832	9208
74	108.975	34.1806	2023	124	6	421	131	104	0.0673478	23186	18125
75	108.975	34.1973	2023	65	65	625	38	64	0.0781019	10333	8226
76	108.971	34.2098	2023	78	182	613	90	37	0.0887216	14851	24802
77	108.964	34.2331	2023	360	4	269	31	60	0.0358079	11819	10020
78	108.963	34.2412	2023	221	1	253	59	50	0.0648452	20637	20991
79	108.963	34.2498	2023	289	21	463	52	82	0.0578102	10056	10441
80	108.963	34.2594	2023	423	32	712	86	148	0.16601	26042	22472
81	108.966	34.2787	2023	91	32	119	11	27	0.0543801	19423	26133
82	108.972	34.2876	2023	116	56	231	64	51	0.0459672	11161	11940
83	108.971	34.2968	2023	97	73	191	26	56	0.0386746	6653	7578
84	108.972	34.3082	2023	237	10	294	60	38	0.0316844	9076	7267
85	108.972	34.3186	2023	198	7	535	104	157	0.0248286	21153	19748
86	108.972	34.3265	2023	71	1	225	28	66	0.0181073	9973	8441
87	108.972	34.3355	2023	99	4	247	31	56	0.0130159	10181	8899
88	108.961	34.341	2023	176	3	382	59	156	0.014927	13329	11275
89	108.937	34.341	2023	359	4	354	101	99	0.0454362	17435	13494
90	108.93	34.3489	2023	173	1	276	96	76	0.0342788	12584	10617
91	108.93	34.359	2023	168	3	84	18	8	0.022987	11157	6624
92	108.93	34.3672	2023	32	2	65	0	10	0.0115607	5872	6033
94	109.027	34.2195	2023	58	2	87	10	6	0	4110	3834
95	109.014	34.2151	2023	239	3	208	92	52	0.0115607	16912	12884
96	109.002	34.2188	2023	139	5	380	102	71	0.022987	9006	8071
97	108.989	34.2383	2023	119	11	252	88	44	0.0119931	7895	8055
98	108.974	34.2413	2023	254	2	569	82	137	0.013595	11513	9975
99	108.955	34.2412	2023	219	1	407	56	61	0.00994757	7966	6692
100	108.933	34.2412	2023	270	3	829	88	156	0.116407	17079	15727
101	108.923	34.2411	2023	266	21	588	151	121	0.110156	13211	12888
102	108.91	34.2409	2023	343	7	246	59	30	0.264507	15577	13919
103	108.9	34.2462	2023	466	15	457	57	89	0.187525	9459	8121
104	108.888	34.2523	2023	213	8	624	76	122	0.17825	11509	8537
105	108.872	34.2524	2023	121	3	620	120	140	0.16884	15518	14983
106	108.853	34.2524	2023	144	3	189	41	46	0.159296	5852	5374
107	108.834	34.2524	2023	85	1	125	14	29	0.149617	4165	3604
108	108.825	34.2525	2023	126	5	177	62	61	0.139804	12515	16250
109	108.806	34.2452	2023	20	1	36	2	1	0.129856	1709	1374
110	108.791	34.2448	2023	74	1	32	6	3	0.119774	1048	1306
111	108.77	34.2449	2023	35	2	27	4	7	0.109558	3870	2983
112	108.759	34.2449	2023	9	2	0	2	3	0.0992069	523	664
113	108.749	34.2449	2023	8	2	3	1		0.0887216	1170	1381
114	108.727	34.2406	2023	15	5	17	8	1	0.0781019	1679	1790
115	108.718	34.2409	2023	17	0	1	6	12	0.0673478	663	772
116	108.711	34.2609	2023	6	3	3	1		0.0564592	1155	982
117	108.701	34.2687	2023	6	8	9	1		0.0454362	1818	2103
118	108.691	34.2687	2023	7	5	8	2	1	0.0342788	733	766
119	108.68	34.2686	2023	27	1	6	2	8	0.022987	1296	1441
120	108.667	34.258	2023	13	1	20	8	6	0.0115607	1577	1906
121	108.657	34.2497	2023	11	0	18	5	1	0	2672	4206
122	108.839	34.1454	2023	10	1	19	2	37	0	13447	15327
123	108.845	34.1509	2023	26	3	88	11	12	0.0115607	3845	3737
124	108.847	34.1599	2023	122	0	123	12	16	0.022987	6608	5801
125	108.847	34.1705	2023	116	3	98	12	30	0.0342788	10387	9767
126	108.847	34.1809	2023	56	2	179	20	10	0.0454362	6938	5844
127	108.857	34.1939	2023	377	1	514	37	56	0.0564592	14371	11702
128	108.87	34.1938	2023	349	6	272	84	80	0.0673478	15948	8692
129	108.885	34.1938	2023	890	3	221	36	30	0.0781019	26931	11383
130	108.89	34.203	2023	147	6	145	39	54	0.0887216	8412	7311
131	108.892	34.2122	2023	555	16	421	92	90	0.0992069	18920	13414
132	108.899	34.2234	2023	180	5	672	77	113	0.109558	14366	11495
133	108.91	34.2512	2023	251	11	549	53	91	0.100097	9368	8813
134	108.922	34.2593	2023	255	37	513	60	144	0.102998	9356	9661
135	108.93	34.2594	2023	190	29	601	59	121	0.107815	9746	10946
136	108.939	34.2594	2023	202	40	862	44	86	0.114066	11205	14981
137	108.976	34.2592	2023	295	37	627	55	132	0.0465955	10791	10922
138	108.987	34.2511	2023	223	69	173	92	57	0.0442878	4879	9533
139	109.007	34.2511	2023	295	8	477	77	118	0.0489092	8453	7607
140	109.015	34.2512	2023	81	3	302	50	64	0.0409781	3106	4485
141	109.026	34.2511	2023	121	1	196	42	40	0.0331813	5219	5258
142	109.038	34.2516	2023	135	1	289	70	73	0.025519	7986	8088
143	109.057	34.2514	2023	82	0	221	18	39	0.0179911	6771	9621
144	109.064	34.2581	2023	49	4	323	38	65	0.0128313	4753	4525
145	109.063	34.2698	2023	171	11	456	57	108	0.012719	4961	4473
146	109.097	34.2753	2023	53	10	38	12	11	0.139804	923	882
147	109.115	34.2807	2023	81	8	54	11	8	0.129856	4581	3928
148	109.118	34.2967	2023	81	1	155	32	34	0.119774	4511	4682
149	109.118	34.3168	2023	85	1	104	27	34	0.109558	2602	3702
150	109.132	34.3339	2023	68	2	17	8	4	0.0992069	1373	1962
151	109.15	34.3443	2023	27	0	0	2	1	0.0887216	650	783
152	109.167	34.3547	2023	8	3	157	13	2	0.0781019	926	1046
153	109.178	34.3653	2023	29	7	118	4	9	0.0673478	3169	5416
154	109.189	34.3701	2023	49	3	193	38	24	0.0564592	4618	7709
155	109.201	34.3705	2023	100	4	317	72	70	0.0454362	3609	4044
156	109.213	34.3665	2023	189	161	331	80	104	0.0342788	6977	9975
157	109.222	34.3779	2023	246	6	633	114	157	0.022987	4555	5634
158	109.228	34.3869	2023	141	1	350	95	126	0.0115607	3830	4098
159	109.236	34.396	2023	66	1	36	13	11	0	2113	2716
160	108.761	34.439	2023	29	0	36	0	6	0	8504	8924
161	108.799	34.4291	2023	7	0	9	4		0.0115607	821	820
162	108.8	34.4192	2023	3	4	22	3		0.022987	1643	1476
163	108.797	34.39	2023	8	0	5	4	1	0.0342788	845	787
164	108.829	34.3899	2023	17	0	52	13	9	0.0454362	1246	1323
165	108.848	34.3979	2023	57	1	42	10	7	0.0564592	1062	814
166	108.872	34.4056	2023	3	0	12	1	1	0.0673478	1362	1286
167	108.923	34.3924	2023	14	2	62	6	3	0.0781019	865	848
168	108.951	34.3813	2023	31	1	413	9	21	0.0489145	3286	3186
169	108.983	34.3735	2023	316	5	116	67	29	0.0429997	4410	7371
170	108.996	34.3717	2023	46	4	325	24	33	0.0391518	4025	4505
171	109.021	34.3735	2023	13	6	38	6	4	0.0368553	1256	1550
172	109.054	34.3697	2023	706	3	104	5	5	0.022987	537	424.5
173	109.067	34.3678	2023	87	2	63	1	7	0.0115607	2659	2392
174	109.078	34.3666	2023	32	1	8	11	1	0	716	748
